# Supplementary material for: Profiling the secretome: maternal obesity impacts redox and adipogenic signaling during neonatal mesenchymal stem cell adipogenesis
Source: Stem Cells. 2026 Jan 10;44(4):sxag001. doi: 10.1093/stmcls/sxag001 (PMC13026406; doi:10.1093/stmcls/sxag001)
Supplement: sxag001_Supplementary_Data [file sxag001_supplementary_data.zip]

Archive with 3 entries (3 files):
- Supplemental Files.docx
- Supl Figure S2.TIF
- Supl Figure S1.TIF
